# Supplementary material for: Strategies found not to be suitable for stabilizing high steroid hydroxylation activities of CYP450 BM3-based whole-cell biocatalysts
Source: PLoS One. 2024 Sep 6;19(9):e0309965. doi: 10.1371/journal.pone.0309965 (PMC11379211; doi:10.1371/journal.pone.0309965)
Supplement: S1 Raw data — (XLSX) [file pone.0309965.s014.xlsx]

## Sheet: Figure 1
	Figure 1A	Biotransformations with resting E. coli BL21-Gold(DE3)_pETM11-ksa14m-alkL cells limited in either nitrogen (N) or magnesium (Mg).
		Values marked bold are shown in the respective figure/are mentioned in the manuscript text.
	Biomass concentration in assay:		N-limited cells [gCDW/L]			Mg-limited cells [gCDW/L]
			Replicate 1	Replicate 2		Replicate 1	Replicate 2
			0.996	1.01592		0.9296	0.94288
			Testosterone [µM]		15βOH-testosterone [µM]		2βOH-testosterone [µM]				15βOH-Activity [U/gCDW]		2βOH-Activity [U/gCDW]		Total activity [U/gCDW]		Average	Stdev
		Time [min]	Replicate 1	Replicate 2	Replicate 1	Replicate 2	Replicate 1	Replicate 2		Mean time [min]	Replicate 1	Replicate 2	Replicate 1	Replicate 2	Replicate 1	Replicate 2
	N-limited cells	0	844.274	797.89	6.8987	6.5152	0	0
		5	530.772	558.431	217.291	222.868	18.0425	17.5699		2.5	42.2474	42.5925	3.62299	3.45892	45.8704	46.0515	45.9609	0.128022
		10	414.572	418.362	399.563	395.741	38.5168	37.1735		7.5	36.6008	34.0327	4.11131	3.85927	40.7121	37.892	39.3021	1.99413
		30	83.0968	101.611	716.922	732.265	44.4584	46.1982		20	15.9317	16.5625	0.298273	0.444168	16.2299	17.0067	16.6183	0.54924
		60	5.49936	0	761.067	814.577	16.4248	20.623		45	1.4774	2.70076	0	0	1.4774	2.70076	2.08908	0.865044
	N-limited cells + inducer	0	800.692	733.922	8.11433	10.2214	0	0
		5	586.587	615.189	236.219	237.46	21.7274	20.0637		2.5	45.8041	44.7356	4.36294	3.94986	50.167	48.6854	49.4262	1.04763
		10	421.243	436.843	421.601	422.417	40.9062	41.4496		7.5	37.2253	36.4116	3.85116	4.21014	41.0765	40.6218	40.8491	0.321509
		30	86.1478	101.976	772.143	776.771	46.2177	47.8531		20	17.5975	17.4401	0.266642	0.31516	17.8642	17.7552	17.8097	0.0770216		molecular weight of x-OH-testosterone [g/mol]:				304.42
		60	1.41401	31.7465	808.26	820.614	14.7752	16.4212		45	1.20874	1.43851	0	0	1.20874	1.43851	1.32362	0.162469		Space-time yield after 1 h of biotransformation [g/L/h]:					0.252679
	Mg-limited cells	0	924.755	932.233	1.81476	0.871201	0.989381	0												(mentioned in the manuscript text)
		5	650.693	707.778	225.382	225.172	19.4195	18.2637		2.5	48.0997	47.5778	3.96517	3.87403	52.0648	51.4519	51.7584	0.433431
		10	535.92	708.163	351.216	342.912	36.6743	36.1522		7.5	27.0726	24.9744	3.71232	3.79444	30.7849	28.7689	29.7769	1.42558
		30	281.536	450.856	618.818	614.651	54.954	54.3504		20	14.3934	14.4101	0.9832	0.965034	15.3766	15.3751	15.3759	0.00104834
		60	86.5414	125.504	760.014	785.598	51.9168	56.6655		45	5.063	6.04342	0	0.081843	5.063	6.12526	5.59413	0.751133
	Mg-limited cells + inducer	0	889.706	972.659	5.70188	4.37482	0	0
		5	626.413	733.131	234.444	238.37	20.4283	19.8637		2.5	49.2131	49.6342	4.39508	4.21341	53.6082	53.8477	53.7279	0.169348
		10	500.845	564.832	348.596	358.349	37.2708	38.0938		7.5	24.5594	25.4493	3.6236	3.86689	28.183	29.3162	28.7496	0.80133
		30	207.498	232.475	636.661	650.093	51.1664	53.9009		20	15.494	15.4709	0.747395	0.838234	16.2414	16.3091	16.2753	0.0478654
		60	63.0497	43.8127	784.161	799.816	35.846	37.8619		45	5.28899	5.29313	0	0	5.28899	5.29313	5.29106	0.00292928

## Sheet: Figure 2
	Figure 2A	Biotransformations with growing E. coli BL21-Gold(DE3)_pETM11-ksa14m-alkL cells.
		Values marked bold are shown in the respective figure/are mentioned in the manuscript text.
			Cell concentration [gCDW/L]				Testosterone [µM]				15βOH-testosterone [µM]				2βOH-testosterone [µM]				Sum products [µM]						15βOH-Activity [U/gCDW]		2βOH-Activity [U/gCDW]		Total activity [U/gCDW]
		Time [min]	Replicate 1	Replicate 2	Average	Standard deviation	Replicate 1	Replicate 2	Average	Standard deviation	Replicate 1	Replicate 2	Average	Standard deviation	Replicate 1	Replicate 2	Average	Standard deviation	Replicate 1	Replicate 2	Average	Standard deviation		Mean time [h]	Replicate 1	Replicate 2	Replicate 1	Replicate 2	Replicate 1	Replicate 2	Average	Standard deviation
	left: 5h induction during growth	0	1.1356	1.19238	1.16399	0.0401495	617.402	637.929	627.666	10.2634	10.0015	10.0804	10.041	0.0394436	1.21425	1.20251	1.20838	0.00587161	11.2158	11.2829	11.2493	0.033572
		5	-	-	-	-	546.675	594.973	570.824	24.1489	85.4931	79.9282	82.7107	2.78249	10.7709	10.3669	10.5689	0.201983	96.264	90.2951	93.2795	2.98447		0.0416667	13.2955	11.7157	1.6831	1.53716	14.9786	13.2528	14.1157	0.862854
		10	-	-	-	-	530.301	532.826	531.563	1.26256	130.845	119.548	125.197	5.64815	16.6636	15.5903	16.127	0.536665	147.508	135.139	141.324	6.18482		0.125	7.98724	6.64557	1.03782	0.876127	9.02506	7.5217	8.27338	0.751682
		30	1.4195	1.57815	1.49883	0.112182	308.706	488.346	398.526	89.8204	166.948	260.11	213.529	46.5812	20.1067	32.0801	26.0934	5.98669	187.054	292.19	239.622	52.5679		0.333333	1.41297	5.07345	0.134754	0.595187	1.54773	5.66864	3.60818	2.06046
		60	1.6366	1.7535	1.69505	0.0826608	369.177	382.57	375.874	6.69655	460.958	437.658	449.308	11.6504	46.3364	47.3134	46.8249	0.488518	507.295	484.971	496.133	11.1619		0.75	6.41364	3.55275	0.572181	0.30482	6.98582	3.85757	5.42169	1.56413	molecular weight of x-OH-testosterone [g/mol]:				304.42
		90	1.96225	2.16265	2.06245	0.141704	215.954	258.384	237.169	21.2147	574.481	566.477	570.479	4.00181	44.7557	49.4977	47.1267	2.37096	619.236	615.975	617.605	1.63086		1.25	2.10293	2.19296	0	0.0371834	2.07365	2.23014	2.1519	0.0782451	Space-time yield after 1 h of biotransformation [g/L/h]:					0.151033
		120	2.27955	2.54675	2.41315	0.188939	137.026	146.711	141.868	4.84258	647.871	636.081	641.976	5.8951	37.8766	41.167	39.5218	1.64522	685.748	677.248	681.498	4.24988		1.75	1.15345	0.985323	0	0	1.04534	0.867394	0.956365	0.0889713	(mentioned in the manuscript text)
		180	3.0561	3.08115	3.06862	0.017713	76.2582	83.1379	79.698	3.43984	666.237	670.824	668.53	2.29373	18.7751	23.4535	21.1143	2.33925	685.012	694.278	689.645	4.63298		2.5	0.114733	0.205778	0	0	-0.00459945	0.100863	0.048132	0.0527315
		240	3.13125	3.34	3.23563	0.147609	85.7243	61.0199	73.3721	12.3522	655.511	656.578	656.045	0.533346	12.0227	15.4635	13.7431	1.72038	667.534	672.042	669.788	2.25373		3.5	0	0	0	0	0	0	0	0
	right: 0h induction during growth	0	0.99532	0.92518	0.96025	0.0495965	514.076	517.325	515.7	1.62442	0.257241	0.354992	0.306117	0.0488758	0	0.0540188	0.0270094	0.0270094	0.257241	0.409011	0.333126	0.0758852
		5	-	-	-	-	493.302	492.545	492.923	0.378505	0.818026	0.804306	0.811166	0.00685976	0.0962944	0.0822025	0.0892484	0.00704593	0.91432	0.886509	0.900415	0.0139057		0.0416667	0.112684	0.0971301	0.0193494	0.00609259	0.132034	0.103223	0.117628	0.0144056
		10	-	-	-	-	470.574	508.511	489.542	18.9682	1.53144	1.21932	1.37538	0.156059	0.166754	0.152662	0.159708	0.00704593	1.69819	1.37198	1.53509	0.163105		0.125	0.143354	0.0897156	0.0141581	0.0152315	0.157512	0.104947	0.131229	0.0262824
		30	1.29926	1.44956	1.37441	0.106278	609.361	545.038	577.199	32.1615	16.4446	11.4901	13.9673	2.47723	2.63518	1.63231	2.13374	0.501435	19.0797	13.1224	16.1011	2.97866		0.333333	0.649928	0.432501	0.107576	0.0623077	0.757504	0.494808	0.626156	0.131348
		60	1.60988	1.75684	1.68336	0.103916	537.722	568.807	553.264	15.5423	99.2812	77.3523	88.3168	10.9645	14.0684	11.4637	12.766	1.30232	113.35	88.8161	101.083	12.2668		0.75	1.89831	1.36939	0.262006	0.204412	2.16032	1.5738	1.86706	0.293256
		90	1.96225	1.7368	1.84953	0.159417	386.18	417.724	401.952	15.7719	242.681	215.921	229.301	13.38	31.5188	28.6511	30.0849	1.43385	274.2	244.572	259.386	14.8138		1.25	2.67627	2.64421	0.325677	0.327974	3.00195	2.97218	2.98707	0.0148812
		120	1.8203	2.2211	2.0207	0.283408	252.859	258.279	255.569	2.70999	359.606	390.128	374.867	15.2612	40.4014	42.3977	41.3995	0.998173	400.007	432.526	416.266	16.2594		1.75	2.06077	2.93433	0.156553	0.231547	2.21732	3.16588	2.6916	0.474278
		180	2.59685	3.0227	2.80978	0.301121	94.7155	79.8347	87.2751	7.44042	617.784	635.543	626.664	8.8791	41.9585	44.4716	43.215	1.25652	659.743	680.014	669.879	10.1356		2.5	1.94831	1.56003	0.0117508	0.0131829	1.96006	1.57321	1.76664	0.193422
		240	3.1563	2.9225	3.0394	0.165322	42.0053	36.5047	39.255	2.75029	680.078	660.24	670.159	9.91921	25.983	29.1819	27.5825	1.59943	706.061	689.421	697.741	8.31978		3.5	0.360924	0.138469	0	0	0.268363	0.00814474	0.138254	0.130109

## Sheet: Figure 3
	Figure 3	Performance of E. coli BL21-Gold(DE3)_pETM11-ksa14m-alkL depends on cultivation medium composition.
		Values marked bold are shown in the respective figure/are mentioned in the manuscript text.
	3A. Specific growth rates
				M9 medium		M9* medium		Riesenberg medium
			Time [h]	Replicate 1	Replicate 2	Replicate 1	Replicate 2	Replicate 1	Replicate 2
		Optical density at 450 nm:	0	0.198	0.198	0.196	0.197	0.196	0.199
			1.5	0.378	0.376	0.334	0.34	0.374	0.368
			3.08333	0.792	0.788	0.584	0.588	0.708	0.732
			4.16667	1.34	1.335	0.895	0.845	1.165	1.18
			5.16667	2.09	2.1	1.3	1.25	2.02	1.9
			6.16667	3.32	3.26	1.95	1.82	3.06	2.96
			7.08334	5.04	5.12	3.12	2.82	4.98	4.84
			8.08334	7.06	7.16	3.74	3.78	7.1	7.22
		Specific growth rate µ [h-1]:		0.4598	0.4606	0.3771	0.3688	0.4528	0.4494
		Average		0.4602		0.37295		0.4511
		Standard deviation		0.000565685		0.00586899		0.00240416
	3C. Activity courses
		Biomass concentration in assay:		M9 [gCDW/L]			M9* [gCDW/L]			Riesenberg [gCDW/L]
				Replicate 1	Replicate 2		Replicate 1	Replicate 2		Replicate 1	Replicate 2
				1.01592	1.05576		0.9853	0.9853		1.0956	1.06904
				Testosterone [µM]		15βOH-testosterone [µM]		2βOH-testosterone [µM]				15βOH-Activity [U/gCDW]		2βOH-Activity [U/gCDW]		Total activity [U/gCDW]		Average	Stdev
			Time [min]	Replicate 1	Replicate 2	Replicate 1	Replicate 2	Replicate 1	Replicate 2		Mean time [min]	Replicate 1	Replicate 2	Replicate 1	Replicate 2	Replicate 1	Replicate 2
		M9 medium	0	804.837	919.702	5.01729	7.00798	1.57331	1.82519
			10	428.999	483.946	399.553	384.11	43.9248	42.0188		5	38.8353	35.7186	4.16878	3.80708	43.0041	39.5257	41.2649	2.45965
			30	90.5567	181.693	684.004	717.765	47.9868	57.735		20	13.9997	15.8016	0.199919	0.744306	14.1996	16.5459	15.3727	1.65911
			60	26.3794	23.157	732.347	833.172	22.4831	34.0508		45	1.58618	3.64372	0	0	0.749381	2.89595	1.82266	1.51785
		M9* medium	0	1034.79	1063.14	4.46742	3.84318	0.178497	0.730428
			10	791.224	716.739	198.607	199.77	28.9165	29.4943		5	19.7036	19.885	2.91667	2.9193	22.6203	22.8043	22.7123	0.0919924
			30	508.784	473.103	407.955	401.191	53.0887	52.5157		20	10.6236	10.2213	1.22664	1.16824	11.8502	11.3896	11.6199	0.230318
			60	222.513	215.481	629.995	618.434	66.6733	63.7774		45	7.51176	7.34948	0.459574	0.380992	7.97133	7.73047	7.8509	0.120429
		Riesenberg medium	0	696.424	806.102	4.84176	2.85106	1.38722	1.07143
			10	573.097	500.269	288.043	330.644	31.6748	33.5		5	25.8489	30.6623	2.76448	3.03343	28.6134	33.6958	31.1546	3.59377
			30	336.249	301.859	464.234	518.984	46.5169	48.6617		20	8.04087	8.80886	0.677351	0.709125	8.71822	9.51798	9.1181	0.56552
			60	195.987	150.959	590.134	655.793	57.9305	58.9756		45	3.83048	4.26577	0.347254	0.321594	4.17774	4.58737	4.38255	0.28965

## Sheet: Figure 4
	Figure 4	Effects of expression system and inducer concentration on the performance of E. coli BL21-Gold(DE3) strains synthesizing KSA14m and AlkL.
		Values marked bold are shown in the respective figure/are mentioned in the manuscript text.
	4A. palk-ksa14m-alkL
				0,0025 % DCPK				0,00625 % DCPK				0,0125 % DCPK					0,025 % DCPK
			Time [h]	Replicate 1	Replicate 2	Average	Standard deviation	Replicate 1	Replicate 2	Average	Standard deviation	Replicate 1	Replicate 2	Average	Standard deviation	Time [h]	Replicate 1	Replicate 2	Average	Standard deviation
		Optical density at 450 nm:	0	0.193	0.194	0.1935	0.000707107	0.192	0.19	0.191	0.00141421	0.191	0.192	0.1915	0.000707107	0	0.193	0.193	0.193	0
			1.58333	0.31	0.326	0.318	0.0113137	0.322	0.314	0.318	0.00565685	0.316	0.316	0.316	0	1.58333	0.358	0.354	0.356	0.00282843
			3.25	0.636	0.668	0.652	0.0226274	0.66	0.644	0.652	0.0113137	0.664	0.664	0.664	0	3.25	0.676	0.664	0.67	0.00848528
			4.25	0.965	1.035	1	0.0494975	0.955	0.94	0.9475	0.0106066	0.945	0.94	0.9425	0.00353553	4.25	0.96	0.99	0.975	0.0212132
			5.41667	1.38	1.54	1.46	0.113137	1.27	1.22	1.245	0.0353553	1.19	1.19	1.19	0	5.25	1.27	1.2	1.235	0.0494975
			6.25	1.82	2.07	1.945	0.176777	1.55	1.54	1.545	0.00707107	1.45	1.45	1.45	0	6.25	1.41	1.42	1.415	0.00707107
			7.25	2.42	2.82	2.62	0.282843	1.92	1.92	1.92	0	1.72	1.76	1.74	0.0282843	7.25	1.73	1.77	1.75	0.0282843
			8.25001	2.96	3.64	3.3	0.480833	2.24	2.34	2.29	0.0707107	2.04	2.02	2.03	0.0141421	8.25001	1.98	2.1	2.04	0.0848528
		Activity courses:			Testosterone [µM]		15βOH-testosterone [µM]		2βOH-testosterone [µM]				15βOH-Activity [U/gCDW]		2βOH-Activity [U/gCDW]		Total activity [U/gCDW]		Average	Stdev
				Time [min]	Replicate 1	Replicate 2	Replicate 1	Replicate 2	Replicate 1	Replicate 2		Mean time [min]	Replicate 1	Replicate 2	Replicate 1	Replicate 2	Replicate 1	Replicate 2
			0,0025 % DCPK	0	1008.29	801.138	1.43883	0.927782	0.533142	0.180846
				5	826.821	817.109	87.0966	62.7342	15.8252	12.1331		2.5	17.4919	12.3594	3.12273	2.39009	20.6146	14.7495	17.6821	2.93255
				10	803.155	830.089	116.961	84.2189	21.5981	16.1117		7.5	6.09842	4.29631	1.17888	0.795601	7.27729	5.09191	6.1846	1.09269
				30	708.981	755.259	197.744	156.123	35.744	29.0879		20	4.12415	3.59466	0.722171	0.648715	4.84632	4.24337	4.54485	0.301475
				60	564.37	602.098	312.206	275.721	52.2362	47.1467		45	3.89565	3.98601	0.561302	0.601867	4.45695	4.58787	4.52241	0.0654625
			0,00625 % DCPK	0	849.554	897.009	0.490473	0.397866	0.098643	0.105689
				5	823.749	871.619	73.6138	73.3685	13.6245	13.7959		2.5	14.6834	14.5316	2.71603	2.72632	17.3994	17.258	17.3287	0.0707259
				10	744.501	724.891	100.25	97.0312	18.8925	18.3687		7.5	5.34868	4.71228	1.05783	0.910646	6.40651	5.62293	6.01472	0.391793
				30	699.063	658.574	168.453	168.928	31.5376	31.6221		20	3.42385	3.57946	0.634794	0.659832	4.05865	4.2393	4.14897	0.0903252
				60	672.331	608.317	261.147	271.873	46.1555	48.1589		45	3.10221	3.41679	0.489222	0.548866	3.59144	3.96565	3.77854	0.187108
			0,0125 % DCPK	0	886.202	1031.95	0.0480183	0.421875	0.333507	0.0610647
				5	844.868	778.16	34.4428	74.8639	7.08116	14.3103		2.5	6.87793	14.7032	1.34933	2.81438	8.22726	17.5175	12.8724	4.64514
				10	894.026	834.012	42.9729	111.963	9.14092	21.4995		7.5	1.70577	7.32753	0.41189	1.41995	2.11766	8.74748	5.43257	3.31491
				30	940.086	730.67	78.1738	181.128	16.1681	34.4475		20	1.75978	3.41523	0.351304	0.639348	2.11108	4.05458	3.08283	0.971747
				60	706.134	573.422	124.126	276.856	25.9314	49.5658		45	1.5315	3.15122	0.325395	0.49767	1.85689	3.64889	2.75289	0.896001
			0,025 % DCPK	0	608.006	544.235	0	0	0	0
				5	634.342	743.702	28.4045	36.6037	4.93215	6.88857		2.5	6.22224	8.01833	1.08043	1.509	7.30267	9.52732	8.415	1.11233
				10	659.62	565.018	41.7039	46.1662	7.64718	8.59838		7.5	2.91333	2.09474	0.594749	0.374548	3.50808	2.46929	2.98869	0.519394
				30	597.086	606.584	77.2597	78.0675	14.3385	15.0642		20	1.9472	1.74706	0.366445	0.354097	2.31364	2.10116	2.2074	0.106243
				60	786.64	835.842	123.549	134.829	25.9079	29.6328		45	1.69002	2.07233	0.422396	0.531896	2.11242	2.60422	2.35832	0.245904
		Biomass concentration in assay:			0,0025% DCPK [gCDW/L]			0,00625% DCPK [gCDW/L]			0,0125% DCPK [gCDW/L]			0,025% DCPK [gCDW/L]
					Replicate 1	Replicate 2		Replicate 1	Replicate 2		Replicate 1	Replicate 2		Replicate 1	Replicate 2
					0.9794	1.00015		0.996	1.0043		1.00015	1.0126		0.913	0.913
	4B. plac-ksa14m-alkL
				0,1 mM IPTG					1 mM IPTG
			Time [h]	Replicate 1	Replicate 2	Average	Standard deviation	Time [h]	Replicate 1	Replicate 2	Average	Standard deviation
		Optical density at 450 nm:	0	0.205	0.2	0.2025	0.00353553	0	0.179	0.181	0.18	0.00141421
			1.58333	0.35	0.352	0.351	0.00141421	1.58333	0.31	0.31	0.31	0
			3.25	0.684	0.7	0.692	0.0113137	3.25	0.66	0.652	0.656	0.00565685
			4.25	0.98	0.98	0.98	0	4.25	0.965	0.945	0.955	0.0141421
			5.41667	1.57	1.37	1.47	0.141421	5.25	1.39	1.41	1.4	0.0141421
			6.25	1.78	1.73	1.755	0.0353553	6.25	1.74	1.86	1.8	0.0848528
			7.25	1.93	1.95	1.94	0.0141421	7.25	2.66	2.44	2.55	0.155563
			8.25001	2.24	2.22	2.23	0.0141421	8.25001	2.52	3	2.76	0.339411
		Activity courses:			Testosterone [µM]		15βOH-testosterone [µM]		2βOH-testosterone [µM]				15βOH-Activity [U/gCDW]		2βOH-Activity [U/gCDW]		Total activity [U/gCDW]		Average	Stdev
				Time [min]	Replicate 1	Replicate 2	Replicate 1	Replicate 2	Replicate 1	Replicate 2		Mean time [min]	Replicate 1	Replicate 2	Replicate 1	Replicate 2	Replicate 1	Replicate 2
			0,1 mM IPTG	0	954.888	985.395	3.86376	4.24104	0.594207	0.624739
				5	820.263	816.79	112.368	132.261	13.5493	16.4945		2.5	22.5393	26.2538	2.69113	3.25451	25.2304	29.5083	27.3694	2.13895
				10	728.189	687.042	207.509	239.793	24.9027	29.2547		7.5	19.7635	22.0522	2.3584	2.6168	22.1219	24.669	23.3954	1.27354
				30	399.96	362.711	448.472	503.388	45.108	49.6644		20	12.5136	13.5142	1.0493	1.04638	13.5629	14.5606	14.0618	0.498826
				60	143.113	94.514	645.603	682.343	49.0021	46.2448		45	6.8249	6.11657	0.134817	0	6.95972	5.99969	6.47971	0.480015
			1 mM IPTG	0	577.871	665.105	0	0	0	0
				5	657.457	654.184	66.9032	63.9295	6.86508	6.42119		2.5	16.5346	16.4756	1.69665	1.65484	18.2313	18.1305	18.1809	0.05041
				10	568.945	632.38	124.602	119.771	13.4295	12.8964		7.5	14.2599	14.3913	1.62236	1.66876	15.8823	16.0601	15.9712	0.0889024
				30	421.022	501.291	302.664	297.153	32.2257	32.1271		20	11.0017	11.4285	1.16133	1.23901	12.163	12.6675	12.4152	0.252236
				60	372.287	348.319	519.536	500.675	57.0791	51.5151		45	8.93301	8.7418	1.02372	0.832766	9.95673	9.57456	9.76565	0.191085
		Biomass concentration in assay:			0,1 mM IPTG [gCDW/L]			1 mM IPTG [gCDW/L]
					Replicate 1	Replicate 2		Replicate 1	Replicate 2
					0.9628	0.97525		0.80925	0.77605
	4C. ptac-ksa14m-alkL
				0,1 mM IPTG					1 mM IPTG
			Time [h]	Replicate 1	Replicate 2	Average	Standard deviation	Time [h]	Replicate 1	Replicate 2	Average	Standard deviation
		Optical density at 450 nm:	0	0.18	0.181	0.1805	0.000707107	0	0.192	0.189	0.1905	0.00212132
			1.58333	0.308	0.316	0.312	0.00565685	1.58333	0.338	0.324	0.331	0.00989949
			3.25	0.628	0.628	0.628	0	3.25	0.62	0.608	0.614	0.00848528
			4.25	0.89	0.91	0.9	0.0141421	4.25	0.84	0.825	0.8325	0.0106066
			5.41667	1.41	1.44	1.425	0.0212132	5.25	1.15	1.14	1.145	0.00707107
			6.25	2.01	2.05	2.03	0.0282843	6.25	1.48	1.45	1.465	0.0212132
			7.25	2.98	3.02	3	0.0282843	7.25	1.75	1.7	1.725	0.0353553
			8.25001	4.22	4.4	4.31	0.127279	8.25001	1.8	1.8	1.8	0
		Activity courses:			Testosterone [µM]		15βOH-testosterone [µM]		2βOH-testosterone [µM]				15βOH-Activity [U/gCDW]		2βOH-Activity [U/gCDW]		Total activity [U/gCDW]		Average	Stdev
				Time [min]	Replicate 1	Replicate 2	Replicate 1	Replicate 2	Replicate 1	Replicate 2		Mean time [min]	Replicate 1	Replicate 2	Replicate 1	Replicate 2	Replicate 1	Replicate 2
			0,1 mM IPTG	0	933.515	966.191	3.65282	3.35957	0.591858	0.530793
				5	780.785	786.873	151.228	151.385	23.7448	23.5827		2.5	4.44543	4.37377	4.44543	4.37377	32.7804	32.4593	32.6199	0.160541
				10	697.397	673.255	217.591	211.658	32.7871	31.655		7.5	1.73614	1.5316	1.73614	1.5316	14.478	12.9676	13.7228	0.755241
				30	422.397	453.555	405.338	400.505	51.0219	51.0266		20	0.875287	0.91887	0.875287	0.91887	9.88726	9.87662	9.88194	0.00531717
				60	177.827	214.411	594.117	620.455	57.6709	59.9045		45	0.212772	0.280741	0.212772	0.280741	6.25379	7.23611	6.74495	0.491158
			1 mM IPTG	0	1037.21	813.352	0	0	0	0
				5	827.765	715.519	72.0326	74.3186	8.44337	8.06524		2.5	17.3572	17.7308	2.03455	1.92419	19.3918	19.655	19.5234	0.13159
				10	727.949	712.453	131.189	141.407	16.0741	16.6073		7.5	14.2547	16.0058	1.83873	2.03794	16.0934	18.0438	17.0686	0.975187
				30	518.48	460.411	313.673	324.902	37.1978	36.8502		20	10.993	10.9445	1.27251	1.20738	12.2655	12.1519	12.2087	0.0568113
				60	382.824	218.05	512.846	508.924	58.9979	52.6331		45	7.99892	7.31725	0.875506	0.627575	8.87442	7.94483	8.40962	0.464799
		Biomass concentration in assay:			0,1 mM IPTG [gCDW/L]			1 mM IPTG [gCDW/L]
					Replicate 1	Replicate 2		Replicate 1	Replicate 2
					1.04165	1.0541		0.83	0.8383
	4D. pETM11-ksa14m-alkL
				not induced				0,1 mM IPTG				0,5 mM IPTG				1 mM IPTG
			Time [h]	Replicate 1	Replicate 2	Average	Standard deviation	Replicate 1	Replicate 2	Average	Standard deviation	Replicate 1	Replicate 2	Average	Standard deviation	Replicate 1	Replicate 2	Average	Standard deviation
		Optical density at 450 nm:	0	0.199	0.2	0.1995	0.000707107	0.2	0.196	0.198	0.00282843	0.194	0.199	0.1965	0.00353553	0.198	0.199	0.1985	0.000707107
			1.58333	0.36	0.354	0.357	0.00424264	0.354	0.352	0.353	0.00141421	0.34	0.344	0.342	0.00282843	0.342	0.344	0.343	0.00141421
			3.03333	0.648	0.624	0.636	0.0169706	0.616	0.62	0.618	0.00282843	0.636	0.644	0.64	0.00565685	0.632	0.64	0.636	0.00565685
			4.03333	0.985	0.96	0.9725	0.0176777	0.955	0.95	0.9525	0.00353553	0.905	0.92	0.9125	0.0106066	0.905	0.925	0.915	0.0141421
			5.08333	1.61	1.57	1.59	0.0282843	1.56	1.54	1.55	0.0141421	1.37	1.39	1.38	0.0141421	1.34	1.36	1.35	0.0141421
			6.08333	2.57	2.53	2.55	0.0282843	2.43	2.35	2.39	0.0565685	1.83	1.93	1.88	0.0707107	1.78	1.8	1.79	0.0141421
			7	3.94	3.92	3.93	0.0141421	3.78	3.7	3.74	0.0565685	2.26	2.32	2.29	0.0424264	2.16	2.14	2.15	0.0141421
			8.08334	6.7	6.5	6.6	0.141421	5.86	5.5	5.68	0.254558	2.64	2.6	2.62	0.0282843	2.46	2.48	2.47	0.0141421
		Activity courses:			Testosterone [µM]		15βOH-testosterone [µM]		2βOH-testosterone [µM]				15βOH-Activity [U/gCDW]		2βOH-Activity [U/gCDW]		Total activity [U/gCDW]		Average	Stdev
				Time [min]	Replicate 1	Replicate 2	Replicate 1	Replicate 2	Replicate 1	Replicate 2		Mean time [min]	Replicate 1	Replicate 2	Replicate 1	Replicate 2	Replicate 1	Replicate 2
			not induced	0	792.354	854.84	0	0	0	0
				5	807.959	822.2	0	0	1.32143	1.35034		2.5	0	0	0.286346	0.271153	0.286346	0.271153	0.278749	0.0107432
				10	754.564	806.068	0	0	1.43878	1.41327		7.5	0	0	0.0254284	0.0126356	0.0254284	0.0126356	0.019032	0.00904589
				30	767.774	771.507	0.438472	0.743989	1.72449	1.70748		20	0.0237536	0.0373488	0.0154782	0.01477	0.0392317	0.0521188	0.0456753	0.00911252
				60	841.575	790.538	1.76379	1.91655	2.04762	2.02041		45	0.0478648	0.0392423	0.01167	0.0104727	0.0595348	0.049715	0.0546249	0.00694363
			0,1 mM IPTG	0	715.317	765.345	5.42716	5.01414	2.0017	1.97449
				5	651.547	661.473	206.604	188.137	21.335	18.4643		2.5	41.7899	40.8574	4.01606	3.67912	45.806	44.5366	45.1713	0.897639
				10	463.104	484.828	347.472	325.849	34.9898	31.7653		7.5	29.2622	30.7254	2.83647	2.96765	32.0987	33.6931	32.8959	1.1274
				30	142.495	151.692	670.842	634.132	52.3537	48.1973		20	16.7932	17.1956	0.901742	0.916554	17.6949	18.1122	17.9035	0.295045
				60	18.9516	18.3705	787.129	756.277	34.2058	32.1276		45	4.02601	4.54208	0	0	3.3977	3.94452	3.67111	0.386658
			0,5 mM IPTG	0	665.292	706.314	0.820368	0.792079	1.40136	1.45408
				5	780.717	765.154	38.2348	49.372	5.10884	5.70748		2.5	8.10749	10.3777	0.80339	0.908613	8.91088	11.2863	10.0986	1.67966
				10	761.206	715.169	69.512	83.8133	8.36395	9.60204		7.5	6.77759	7.35737	0.705361	0.831957	7.48295	8.18932	7.83614	0.499479
				30	697.452	630.602	155.208	186.586	17.9694	20.7704		20	4.64245	5.48856	0.520361	0.596448	5.16281	6.08501	5.62391	0.652096
				60	607.338	581.663	246.679	289.02	28.1497	31.7347		45	3.30354	3.64701	0.367668	0.390366	3.67121	4.03737	3.85429	0.25892
			1 mM IPTG	0	770.51	718.58	0.278642	0.985856	1.42007	1.43197
				5	686.689	745.839	35.2235	48.669	4.60714	6.10544		2.5	7.41236	10.0436	0.67603	0.984386	8.08839	11.028	9.55821	2.07863
				10	725.933	719.643	59.8557	82.7044	7.77721	9.85884		7.5	5.2249	7.16896	0.672422	0.790589	5.89732	7.95955	6.92843	1.45822
				30	662.879	571.252	135.67	174.424	16.4133	19.7789		20	4.02038	4.82981	0.457961	0.522373	4.47834	5.35218	4.91526	0.617896
				60	575.878	538.921	212.905	274.806	24.7755	30.8452		45	2.73046	3.52395	0.295628	0.388488	3.02608	3.91244	3.46926	0.626748
		Biomass concentration in assay:			not induced [gCDW/L]			0,1 mM IPTG [gCDW/L]			0,5 mM IPTG [gCDW/L]			1 mM IPTG [gCDW/L]
					Replicate 1	Replicate 2		Replicate 1	Replicate 2		Replicate 1	Replicate 2		Replicate 1	Replicate 2
					0.92296	0.996		0.9628	0.8964		0.92296	0.93624		0.94288	0.94952

## Sheet: Figure 5
	Figure 5	Effect of amino acid exchanges in KSA14m on testosterone hydroxylation activity and stability.
		Values marked bold are shown in the respective figure/are mentioned in the manuscript text.
	5A. Time courses of activity and testosterone concentration:
			Testosterone [µM]				15βOH-testosterone [µM]		2βOH-testosterone [µM]					15βOH-Activity [U/gCDW]		2βOH-Activity [U/gCDW]		Total activity [U/gCDW]
		Time [min]	Replicate 1	Replicate 2	Average	Standard deviation	Replicate 1	Replicate 2	Replicate 1	Replicate 2			Mean time [min]	Replicate 1	Replicate 2	Replicate 1	Replicate 2	Replicate 1	Replicate 2	Average	Standard deviation
	KSA14m	0	799.95	839.572	819.761	19.811	5.18769	5.00248	0.798539	0.854906
		5	715.709	626.238	670.973	44.7354	197.763	179.477	27.1104	24.9191			2.5	39.3252	37.2053	5.37305	5.13151	44.6983	42.3369	43.5176	1.18072
		10	618.154	675.888	647.021	28.8671	308.567	278.931	43.7411	40.1383			7.5	22.6269	21.2079	3.39611	3.24538	26.023	24.4533	25.2381	0.784863
		30	231.074	299.665	265.369	34.2959	525.943	460.609	70.41	65.4943			20	11.0974	9.68532	1.36149	1.35174	12.4589	11.0371	11.748	0.710902
		60	73.9416	130.139	102.04	28.0987	570.289	559.852	71.2766	77.2022			45	1.50931	3.52715	0.0294959	0.416106	1.53881	3.94326	2.74103	1.20223
	KSA14mutations	0	687.701	730.13	708.916	21.2147	6.21494	6.47389	1.31994	0.890136
		5	572.832	598.898	585.865	13.033	181.557	185.227	24.7852	25.06			2.5	38.7437	39.4974	5.1849	5.34058	43.9286	44.838	44.3833	0.454693
		10	464.565	493.374	478.97	14.4042	285.4	286.107	38.1725	38.3299			7.5	22.9452	22.2904	2.95805	2.93211	25.9032	25.2225	25.5629	0.340372
		30	228.718	241.477	235.098	6.37938	470.752	514.646	47.0973	53.8262			20	10.2389	12.6245	0.493009	0.856019	10.7319	13.4806	12.1062	1.37434
		60	94.8417	79.3598	87.1008	7.74095	531.763	617.935	32.2962	44.6876			45	2.24682	3.8038	0	0	1.70174	3.46725	2.5845	0.882754
	KSA14m_M82A	0	623.685	585.999	604.842	26.6478	1.91902	2.24486	0.706942	0.789144
		5	533.138	509.544	521.341	16.6831	111.293	119.79	27.1198	29.2993			2.5	22.1471	24.3126	5.34835	5.89693	27.4955	30.2095	28.8525	1.91911
		10	438.966	456.624	447.795	12.4863	191.559	203.265	54.5144	57.3398			7.5	16.2531	17.2656	5.54714	5.79977	21.8003	23.0653	22.4328	0.894541
		30	300.433	238.16	269.296	44.0335	373.505	384.752	118.433	116.643			20	9.21061	9.3845	3.23572	3.06651	12.4463	12.451	12.4487	0.00331045
		60	125.981	112.475	119.228	9.54966	438.095	519.897	143.45	154.729			45	2.1798	4.65883	0.84431	1.31291	3.02411	5.97174	4.49793	2.08429
	KSA14m_L188P	0	889.379	897.509	893.444	5.74895	12.1858	13.0016	0.926199	0.97048
		5	752.453	754.669	753.561	1.56669	194.85	193.746	18.3339	16.2454			2.5	41.368	39.4502	3.94233	3.33397	45.3103	42.7841	44.0472	1.78629
		10	587.971	532.812	560.391	39.0034	325.468	302.409	31.6402	28.3782			7.5	29.5809	23.7173	3.01347	2.64817	32.5943	26.3654	29.4799	4.40451
		30	207.712	258.082	232.897	35.6173	628.983	632.184	45.2288	41.9723			20	17.1842	17.9945	0.76935	0.741777	17.9536	18.7363	18.3449	0.553457
		60	42.0029	110.676	76.3394	48.5591	737.447	743.654	23.8192	19.6808			45	4.09399	4.05496	0	0	3.28589	3.24406	3.26497	0.0295795
	Biomass concentration in assay:			KSA14m [gCDW/L]			KSA14mutations [gCDW/L]			KSA14m_M82A [gCDW/L]			KSA14m_L188P [gCDW/L]
				Replicate 1	Replicate 2		Replicate 1	Replicate 2		Replicate 1	Replicate 2		Replicate 1	Replicate 2
				0.9794	0.9379		0.90514	0.90514		0.9877	0.96695		0.88312	0.91632
	5B. Initial activities after different equilibration times
	KSA14m
			Testosterone [µM]		2βOH-Testosterone [µM]		15βOH-Testosterone [µM]		2β Activity [U/gCDW]		15β Activity [U/gCDW]		Total Activity [U/gCDW]
		equilibration time [h]	Replicate 1	Replicate 2	Replicate 1	Replicate 2	Replicate 1	Replicate 2	Replicate 1	Replicate 2	Replicate 1	Replicate 2	Replicate 1	Replicate 2	Average	Standard deviation
		0.25	691.904	704.726	23.1292	22.8764	231.74	228.542	5.01195	4.9931	50.2167	49.8825	55.2287	54.8756	55.0521	0.249654
		0.75	761.357	759.123	20.1439	20.1292	174.058	165.66	4.36507	4.39348	37.7174	36.1576	42.0825	40.5511	41.3168	1.08283
		1.25	822.514	806.622	16.4188	17.3081	114.948	113.096	3.55786	3.77775	24.9086	24.6848	28.4664	28.4626	28.4645	0.0027139
		1.75	838.084	837.528	13.1587	14.179	84.8126	87.526	2.85141	3.09476	18.3784	19.1038	21.2298	22.1986	21.7142	0.685023
		2.25	824.8	825.755	10.6919	11.8284	64.726	68.4787	2.31687	2.58172	14.0257	14.9465	16.3426	17.5282	16.9354	0.838333
		2.75	868.741	857.624	9.67528	10.2362	55.5984	58.1039	2.09658	2.23419	12.0479	12.682	14.1444	14.9162	14.5303	0.545732
		3.25	1738.74	876.658	9.32288	9.04244	52.263	48.7795	2.02021	1.97364	11.3251	10.6468	13.3453	12.6205	12.9829	0.512526
	KSA14m_M82A
			Testosterone [µM]		2βOH-Testosterone [µM]		15βOH-Testosterone [µM]		2β Activity [U/gCDW]		15β Activity [U/gCDW]		Total Activity [U/gCDW]
		equilibration time [h]	Replicate 1	Replicate 2	Replicate 1	Replicate 2	Replicate 1	Replicate 2	Replicate 1	Replicate 2	Replicate 1	Replicate 2	Replicate 1	Replicate 2	Average	Standard deviation
		0.25	769.207	784.132	33.4077	31.6882	138.392	129.846	6.66396	6.96689	27.6055	28.5475	34.2695	35.5144	34.892	0.8803
		0.75	808.292	817.964	29.4815	27.4225	109.028	103.381	5.88078	6.02905	21.7483	22.7291	27.629	28.7582	28.1936	0.798409
		1.25	819.773	823.276	25.0978	23.2306	83.7622	81.4709	5.00634	5.10743	16.7083	17.912	21.7147	23.0194	22.367	0.922591
		1.75	854.971	845.017	21.5221	20.0664	65.7213	66.0425	4.29309	4.41175	13.1096	14.5199	17.4027	18.9317	18.1672	1.08114
		2.25	886.308	885.336	18.8819	17.1863	56.1228	54.7386	3.76644	3.77855	11.195	12.0347	14.9615	15.8132	15.3873	0.602303
		2.75	867.146	865.305	14.5793	16.214	39.7811	48.9843	2.90819	3.56477	7.93527	10.7696	10.8435	14.3343	12.5889	2.46842
		3.25	880.14	881.423	16.2399	14.4262	44.5858	42.178	3.23942	3.17171	8.89369	9.27314	12.1331	12.4448	12.289	0.220437
	KSA14m_L188P
			Testosterone [µM]		2βOH-Testosterone [µM]		15βOH-Testosterone [µM]		2β Activity [U/gCDW]		15β Activity [U/gCDW]		Total Activity [U/gCDW]
		equilibration time [h]	Replicate 1	Replicate 2	Replicate 1	Replicate 2	Replicate 1	Replicate 2	Replicate 1	Replicate 2	Replicate 1	Replicate 2	Replicate 1	Replicate 2	Average	Standard deviation
		0.25	729.511	726.63	18.5185	19.3358	209.959	202.597	3.98418	4.13052	45.1719	43.2788	49.1561	47.4093	48.2827	1.23513
		0.75	854.915	853.179	9.92251	9.48708	73.5228	83.5165	2.13479	2.02664	15.8182	17.8408	17.953	19.8675	18.9102	1.35377
		1.25	925.02	883.569	6.45756	6.29336	42.3055	49.1921	1.38932	1.34439	9.10187	10.5084	10.4912	11.8528	11.172	0.962823
		1.75	894.323	896.492	5.20849	5.06273	29.8047	33.5055	1.12059	1.0815	6.41238	7.15746	7.53296	8.23896	7.88596	0.499219
		2.25	922.703	950.559	3.27306	3.84502	18.1921	27.4882	0.704187	0.821375	3.91397	5.87204	4.61816	6.69341	5.65578	1.46743
		2.75	888.507	893.919	2.06642	3.6476	13.0457	23.4394	0.444583	0.779202	2.80673	5.00713	3.25131	5.78633	4.51882	1.79253
		3.25	942.43	926.776	1.81365	2.85978	10.378	18.4646	0.390201	0.610907	2.23278	3.94441	2.62298	4.55532	3.58915	1.36637
	Biomass concentration in assay:			KSA14m [gCDW/L]			KSA14m_M82A [gCDW/L]			KSA14m_L188P [gCDW/L]
				Replicate 1	Replicate 2		Replicate 1	Replicate 2		Replicate 1	Replicate 2
				0.94288	1.11552		1.12216	1.05576		1.03584	0.93624

## Sheet: Figure 6
	Figure 6B	P. taiwanensis VLB120_Strep hosting the heterologous synthesis of KSA14m and different hydrophobic outer membrane pores.
		Values marked bold are shown in the respective figure/are mentioned in the manuscript text.
			WT				palk-ksa14m-alkL				plac-ksa14m				plac-ksa14m-alkL				plac-ksa14m-fhuAΔ1-160				plac-ksa14m-todX
		Time [h]	Replicate 1	Replicate 2	Average	Standard deviation	Replicate 1	Replicate 2	Average	Standard deviation	Replicate 1	Replicate 2	Average	Standard deviation	Replicate 1	Replicate 2	Average	Standard deviation	Replicate 1	Replicate 2	Average	Standard deviation	Replicate 1	Replicate 2	Average	Standard deviation
	Optical density at 450 nm:	0	0.194	0.201	0.1975	0.00494975	0.213	0.209	0.211	0.00282843	0.186	0.187	0.1865	0.000707107	0.218	0.211	0.2145	0.00494975	0.207	0.209	0.208	0.00141421	0.229	0.228	0.2285	0.000707107
		1.5	0.442	0.45	0.446	0.00565685	0.278	0.274	0.276	0.00282843	0.212	0.218	0.215	0.00424264	0.28	0.274	0.277	0.00424264	0.3	0.302	0.301	0.00141421	0.324	0.318	0.321	0.00424264
		3.2	1.036	0.996	1.016	0.0282843	0.46	0.468	0.464	0.00565685	0.368	0.376	0.372	0.00565685	0.492	0.48	0.486	0.00848528	0.556	0.556	0.556	0	0.608	0.592	0.6	0.0113137
		4.16667	1.785	1.75	1.7675	0.0247487	0.65	0.645	0.6475	0.00353553	0.535	0.55	0.5425	0.0106066	0.65	0.66	0.655	0.00707107	0.7	0.725	0.7125	0.0176777	0.865	0.85	0.8575	0.0106066
		5.36667	3.45	3.42	3.435	0.0212132	0.87	0.86	0.865	0.00707107	0.665	0.69	0.6775	0.0176777	0.765	0.76	0.7625	0.00353553	0.785	0.785	0.785	0	0.89	0.935	0.9125	0.0318198
		6.5	4.94	5	4.97	0.0424264	1.12	1.14	1.13	0.0141421	0.72	0.725	0.7225	0.00353553	0.885	0.885	0.885	0	0.885	0.845	0.865	0.0282843	1.015	1.005	1.01	0.00707107
		7.53333	8.05	8.2	8.125	0.106066	1.475	1.485	1.48	0.00707107	0.86	0.89	0.875	0.0212132	1.02	1.045	1.0325	0.0176777	0.95	0.935	0.9425	0.0106066	1.18	1.15	1.165	0.0212132
		8.16667	8.1	8.2	8.15	0.0707107	1.9	1.88	1.89	0.0141421	0.98	0.97	0.975	0.00707107	1.21	1.18	1.195	0.0212132	1.11	1.08	1.095	0.0212132	1.43	1.41	1.42	0.0141421
	Initial activities (5 min) in resting-cell assays (mentioned in the manuscript text):
			15βOH-Testosterone [µM]		2βOH-Testosterone [µM]		15β Activity [U/gCDW]		2β Activity [U/gCDW]		Total Activity [U/gCDW]
		Assay time [min]	Replicate 1	Replicate 2	Replicate 1	Replicate 2	Replicate 1	Replicate 2	Replicate 1	Replicate 2	Replicate 1	Replicate 2	Average	Standard deviation
	WT	0	0	0	0	0	0	0	0	0	0	0	0	0
		60	0	0	0	0	0	0	0	0	0	0	0	0
	palk-ksa14m-alkL	0	1.36179	1.27786	0	0
		5	1.48191	1.63386	0	0	0.0283238	0.0797504	0	0	0.0283238	0.0797504	0.0540371	0.0363641
	plac-ksa14m	0	0.720695	0.755427	0	0
		5	10.2894	10.8741	0	0	2.3384	2.51859	0	0	2.3384	2.51859	2.42849	0.127409
	plac-ksa14m-alkL	0	1.22576	1.3343	0	0
		5	9.55427	9.45586	0	0	1.94682	1.88208	0	0	1.94682	1.88208	1.91445	0.0457785
	plac-ksa14m-fhuAΔ1-160	0	1.29378	1.09551	0	0
		5	5.70912	6.24602	0	0	1.15235	1.31861	0	0	1.15235	1.31861	1.23548	0.117567
	plac-ksa14m-todX	0	1.42402	1.34443	0	0
		5	9.33285	8.62808	0	0	2.00569	1.86473	0	0	2.00569	1.86473	1.93521	0.0996701
	Biomass concentration in assay [gCDW/L]:			WT			palk-ksa14m-alkL			plac-ksa14m
				Replicate 1	Replicate 2		Replicate 1	Replicate 2		Replicate 1	Replicate 2
				0.75888	0.77376		0.84816	0.8928		0.8184	0.80352
				plac-ksa14m-alkL			plac-ksa14m-fhuAΔ1-160			plac-ksa14m-todX
				Replicate 1	Replicate 2		Replicate 1	Replicate 2		Replicate 1	Replicate 2
				0.8556	0.86304		0.76632	0.7812		0.78864	0.7812

## Sheet: Figure 7
	Figure 7	Resting-cell biotransformations with E. coli BL21-Gold(DE3) cells carrying pETM11 with cyp154c5, camA, camB (and optionally alkL) – one plasmid strategy.
		Values marked bold are shown in the respective figure/are mentioned in the manuscript text.
			16αOH-progesterone [µM]						16αOH-Activity [U/gCDW]
		Time [min]	Replicate 1	Replicate 2	Average	Stdev		Mean time [min]	Replicate 1	Replicate 2	Average	Stdev
	WT	0	0	0	0	0
		5	0	0	0	0		2.5	0	0	0	0
		10	0	0	0	0		7.5	0	0	0	0
		30	0	0	0	0		20	0	0	0	0
		60	0	0	0	0		45	0	0	0	0
		90	0	0	0	0		75	0	0	0	0
		120	0	0	0	0		105	0	0	0	0
	pET154-camAB	0	0.191162	4.1792	2.18518	2.81997
		5	5.86011	5.68872	5.77441	0.121189		2.5	1.0756	0.310889	0.693244	0.540732
		10	10.8193	12.0234	11.4214	0.851428		7.5	0.940941	1.30465	1.12279	0.25718
		30	33.8335	32.5107	33.1721	0.935328		20	1.09165	1.05485	1.07325	0.0260211
		60	77.3701	59.9106	68.6404	12.3457		45	1.37674	0.940511	1.15862	0.30846
		90	107.189	96.1545	101.672	7.80269		75	0.942956	1.24408	1.09352	0.21293
		120	135.134	140.399	137.766	3.72267		105	0.883687	1.51869	1.20119	0.449019
	pET154-camAB-alkL	0	0.123047	0.123047	0.123047	0
		5	5.95508	5.88477	5.91992	0.0497184		2.5	1.15189	1.14269	1.14729	0.00650847
		10	11.0684	10.7129	10.8906	0.251354		7.5	1.00993	0.957534	0.983732	0.0370505
		30	30.3145	30.0508	30.1826	0.186444		20	0.950331	0.958793	0.954562	0.00598369
		60	54.5449	56.5215	55.5332	1.39764		45	0.797632	0.874963	0.836298	0.0546814
		90	83.5625	84.582	84.0723	0.720917		75	0.955217	0.927514	0.941365	0.0195888
		120	114.205	113.51	113.857	0.49166		105	1.00871	0.956178	0.982444	0.0371453
	Biomass concentration in assay:				pET154-camAB [gCDW/L]			pET154-camAB-alkL [gCDW/L]
					Replicate 1	Replicate 2		Replicate 1	Replicate 2
					1.0541	0.9711		1.0126	1.00845

## Sheet: Table 2
	Table 2	Specific growth rates and specific activities of E. coli BL21-Gold(DE3) strains carrying genes encoding alternative CYP450s on different vectors.
		Values marked bold are shown in the respective table/are mentioned in the manuscript text.
	Optical density at 450 nm:
			ptac154		ptac154A		ptac106			ptac106A			pET154			pET154A			pET106			pET106A
		Time [h]	Replicate 1	Replicate 2	Replicate 1	Replicate 2	Replicate 1	Replicate 2	Time [h]	Replicate 1	Replicate 2	Time [h]	Replicate 1	Replicate 2	Time [h]	Replicate 1	Replicate 2	Time [h]	Replicate 1	Replicate 2	Time [h]	Replicate 1	Replicate 2
		0	0.197	0.194	0.194	0.194	0.196	0.196	0	0.22	0.205	0	0.196	0.192	0	0.19	0.184	0	0.194	0.188	0	0.192	0.19
		1.7	0.368	0.362	0.352	0.348	0.368	0.366	1.58333	0.356	0.374	1.66667	0.362	0.372	1.66667	0.4	0.408	1.58333	0.416	0.406	1.66667	0.406	0.4
		3.11667	0.572	0.556	0.536	0.532	0.58	0.58	3.08333	0.56	0.556	3	0.6	0.616	2.83333	0.664	0.652	3.08333	0.784	0.764	2.83333	0.648	0.652
		4.11667	0.825	0.81	0.79	0.775	0.845	0.83	4.25	0.86	0.845	4.08333	0.98	1.005	3.91667	1.03	1.04	4.25	1.33	1.3	3.91667	0.98	0.94
		5.2	1.2	1.18	1.19	1.17	1.25	1.25	5.16667	1.22	1.25	5.16667	1.73	1.74	5	1.6	1.55	5.16667	1.97	1.93	5	1.55	1.54
		6.28333	1.73	1.69	1.75	1.7	1.92	1.93	6.16667	1.78	1.73	6.25	2.4	2.47	5.91667	2.16	2.24	6.16667	2.97	2.85	5.91667	2.22	2.24
		7.61667	2.66	2.64	2.52	2.44	3.14	3.12	7.08333	2.42	2.46	6.99999	3.4	3.34	6.91667	2.96	2.64	7.08333	4.34	3.98	6.91667	2.48	2.9
		8.11667	3.02	3.06	2.86	2.9	3.8	3.94	8.08333	3.42	3.38	7.99999	4.36	4.48	7.91667	3.12	3.6	8.08333	6.08	5.5	7.91667	3.48	3.4
	Specific growth rate µ [h-1]:		0.3377	0.3401	0.3369	0.3358	0.365	0.3675		0.3445	0.3474		0.4134	0.414		0.4136	0.419		0.4283	0.4202		0.4109	0.4125
	Average		0.3389		0.33635		0.36625			0.34595			0.4137			0.4163			0.42425			0.4117
	Standard deviation		0.00169706		0.000777817		0.00176777			0.00205061			0.000424264			0.00381838			0.00572756			0.00113137
	Initial activities (5 min) in resting-cell assays:
			16αOH-Progesterone [µM]		16αOH-Activity [U/gCDW]
		Assay time [min]	Replicate 1	Replicate 2	Replicate 1	Replicate 2	Average	Standard deviation
	ptac154	0	5.9272	4.77747
		5	14.6442	14.7679	1.63082	1.81274	1.72178	0.128642
	ptac154A	0	4.23214	5.4478
		5	11.4203	12.1003	1.47287	1.43125	1.45206	0.0294252
	pET154	0	0.899725	0.777473
		5	17.717	17.2637	3.24709	3.40119	3.32414	0.10897
	pET154A	0	0.168956	0.00274725
		5	7.05769	7.364	1.52568	1.63033	1.578	0.0139989
			15βOH-Testosterone [µM]		15βOH-Activity [U/gCDW]
		Assay time [min]	Replicate 1	Replicate 2	Replicate 1	Replicate 2	Average	Standard deviation
	ptac106	0	0	0
		5	0	0	0	0	0	0	no product detected after 20h of biotransformation
	ptac106A	0	0	0
		5	0	0	0	0	0	0	~ 45 µM product detected after 20h of biotransformation
	pET106	0	0	0
		5	0	0	0	0	0	0	no product detected after 20h of biotransformation
	pET106A	0	0	0
		5	0	0	0	0	0	0	~ 50 µM product detected after 20h of biotransformation
	Biomass concentration in assay [gCDW/L]:			ptac154			ptac154A			ptac106			ptac106A
				Replicate 1	Replicate 2		Replicate 1	Replicate 2		Replicate 1	Replicate 2		Replicate 1	Replicate 2
				1.06904	1.10224		0.97608	0.9296		1.04248	1.04912		0.61835	0.6391
				pET154			pET154A			pET106			pET106A
				Replicate 1	Replicate 2		Replicate 1	Replicate 2		Replicate 1	Replicate 2		Replicate 1	Replicate 2
				1.03584	0.96944		0.90304	0.94952		0.61835	0.60175		0.86984	0.86984
